# Supplementary material for: Structure and dynamics of an archetypal DNA nanoarchitecture revealed via cryo-EM and molecular dynamics simulations
Source: Nat Commun. 2023 Jun 19;14:3630. doi: 10.1038/s41467-023-38681-5 (PMC10279742; doi:10.1038/s41467-023-38681-5)
Supplement: Supplementary file 10 — Source Data [file 41467_2023_38681_MOESM10_ESM.xlsx]

## Sheet: cryoEM struct. refin. statist.
	NP:State 1	NP:State 2	NP:State 3	NP:State 4	NP:State 5
Data Collection & Processing	EMDB-14342:PDB-7YWH	EMDB-14343:PDB-7YWI	EMDB-14344:PDB-7YWL	EMDB-14345:PDB-7YWN	EMDB-14346:PDB-7YWO
Microscope	300 kV Krios G3i	300 kV Krios G3i	300 kV Krios G3i	300 kV Krios G3i	300 kV Krios G3i
Voltage (kV)	300	300	300	300	300
Total electron exposure (e-/Å2)	41.6	41.6	41.6	41.6	41.6
Detector (mode)	K2 (Counting)	K2 (counting)	K2 (Counting)	K2 (counting)	K2 (counting)
Defocus range (µm)	-1.2-2.5	-1.2-2.5	-1.2-2.5	-1.2-2.5	-1.2-2.5
Pixel size (Å/pixel)	1.07	1.07	1.07	1.07	1.07
Initial no. of micrographs	5567	5567	5567	5567	5567
Final no. of micrographs	4597	4597	4597	4597	4597
Initial no. of particle images	631935	631935	631935	631935	631935
Final no. of particle images	16938	25871	24318	27900	22799
Map resolution (Å), 0.143 FSC	7.82	7.64	7.64	7.83	7.83
Symmetry	C1	C1	C1	C1	C1
Map sharpening B factor (Å2)	-431.6	-316.3	-504.9	-275.2	-480.2
Refinement
Initial model used	MD-derived	MD-derived	MD-derived	MD-derived	MD-derived
Model resolution Å	8	8	8	8	8
Model composition (6 DNA duplex)
Non-hydrogen atoms	6108	6108	6108	6108	6108
Protein residues	0	0	0	0	0
Nucleotides	300	300	300	300	300
Ligands	0	0	0	0	0
Validation
MolProbity score	2.01	2.09	2.09	2.16	2.18
Clashscore	1.31	1.8	1.8	2.29	2.46
Poor rotamers (%)	0	0	0	0	0
Ramachandran plot
Favoured %	N/A	N/A	N/A	N/A	N/A
Allowed %	N/A	N/A	N/A	N/A	N/A
Disallowed %	N/A	N/A	N/A	N/A	N/A

## Sheet: Helix_RMSD Table 1
			RMSD compared to Class 4 Å
	Helix	Class 1	Class2	Class3	Class5	Average	SD
	1	3.9	4.2	6.6	5.4	5.025	1.2339
	2	4.6	13.4	13.6	13.6	11.3	4.46766
	3	13.4	13.5	12.1	6.4	11.35	3.36105
	4	7.6	4.4	4.9	3.6	5.125	1.73469
	5	14.6	4.1	4.6	3.6	6.725	5.26585
	6	6.6	3	12.2	12.9	8.675	4.71832

## Sheet: Cryo-EM Lumen-profile (Fig 3)
Class	Class 1			Class 2			Class 3			Class 4			Class 5			Global
Measurement	Top	Middle	Bottom	Top	Middle	Bottom	Top	Middle	Bottom	Top	Middle	Bottom	Top	Middle	Bottom	Top	Middle	Bottom
1	27.6	35.3	20.2	23.8	23.3	21.5	22.9	36.7	27.5	29.2	38.5	23.6	26.9	36.9	25
2	28.9	36	19.2	22	20.7	21.6	22.6	36.4	27.9	29.5	39.1	23.2	26.8	36.6	25.4
3	28	37.2	19.9	21.9	21.4	22	23.9	36.3	27.6	31	40.6	23	27.6	35.2	25.5
Avg	28.17	36.17	19.77	22.57	21.8	21.7	23.13	36.47	27.67	29.9	39.4	23.27	27.1	36.23	25.3	26.174	34.014	23.542
SD	0.67	0.96	0.51	1.07	1.35	0.26	0.68	0.21	0.21	0.96	1.08	0.31	0.44	0.91	0.26	3.20075	6.96028	3.07514
* Widths measured in Angstroms

## Sheet: Density plots Water (Fig 6)
Distance across box	Polarized water number density (0.3 M NaCl)	Polarized water number density (1 M NaCl)
0.164545	16.9776	16.0652
0.493635	16.9672	16.0646
0.822724	16.9544	16.0647
1.15181	16.9398	16.0629
1.4809	16.9247	16.0604
1.80999	16.9156	16.0487
2.13908	16.9182	16.0366
2.46817	16.9356	16.0274
2.79726	16.9842	16.013
3.12635	17.0663	15.9974
3.45544	17.1968	15.9877
3.78453	17.397	15.993
4.11362	17.7105	16.0273
4.44271	18.1513	16.0997
4.7718	18.58	16.235
5.10089	18.8048	16.4554
5.42998	18.7672	16.7419
5.75907	18.4929	16.9932
6.08816	18.1526	17.0488
6.41725	17.9839	16.8813
6.74634	18.095	16.692
7.07543	18.3753	16.7411
7.40452	18.6456	16.9674
7.73361	18.799	17.2476
8.0627	18.8031	17.3614
8.39179	18.7297	17.2724
8.72088	18.5846	17.0249
9.04997	18.3719	16.8089
9.37906	18.1364	16.7343
9.70815	17.9353	16.74
10.0372	17.85	16.9212
10.3663	18.0158	17.0871
10.6954	18.2594	17.0181
11.0245	18.4289	16.736
11.3536	18.4154	16.424
11.6827	18.1787	16.2135
12.0118	17.8039	16.0876
12.3409	17.4711	16.0217
12.67	17.2438	15.9903
12.999	17.0956	15.9882
13.3281	16.9997	16.0011
13.6572	16.9439	16.0177
13.9863	16.922	16.0344
14.3154	16.9146	16.0476
14.6445	16.9203	16.0557
14.9736	16.9321	16.0592
15.3027	16.9498	16.0618
15.6318	16.9644	16.0626
15.9609	16.9742	16.0646
16.2899	16.9802	16.0664

## Sheet: Density plots Na+ (Fig 6)
Distance across box	Na+ number density (0.3 M NaCl)		Distance across box	Na+ number density (1 M NaCl)
0.164545	0.1153		0.164545	0.41982
0.493635	0.114435		0.493635	0.419668
0.822724	0.113394		0.822724	0.419722
1.15181	0.113236		1.15181	0.419139
1.4809	0.113159		1.4809	0.419089
1.80999	0.113478		1.80999	0.419023
2.13908	0.113859		2.13908	0.419357
2.46817	0.114746		2.46817	0.419396
2.79726	0.115401		2.79726	0.419791
3.12635	0.117302		3.12635	0.420591
3.45544	0.119591		3.45544	0.420739
3.78453	0.122273		3.78453	0.422115
4.11362	0.126139		4.11362	0.425185
4.44271	0.13052		4.44271	0.430289
4.7718	0.136128		4.7718	0.437512
5.10089	0.144616		5.10089	0.447683
5.42998	0.154168		5.42998	0.461294
5.75907	0.163798		5.75907	0.478788
6.08816	0.174369		6.08816	0.500787
6.41725	0.18567		6.41725	0.522805
6.74634	0.199192		6.74634	0.542038
7.07543	0.214742		7.07543	0.556326
7.40452	0.227612		7.40452	0.568628
7.73361	0.238033		7.73361	0.580397
8.0627	0.247724		8.0627	0.591209
8.39179	0.256577		8.39179	0.599378
8.72088	0.260652		8.72088	0.603712
9.04997	0.263023		9.04997	0.600041
9.37906	0.266099		9.37906	0.591648
9.70815	0.266042		9.70815	0.577309
10.0372	0.267407		10.0372	0.556461
10.3663	0.264896		10.3663	0.533608
10.6954	0.259788		10.6954	0.509761
11.0245	0.250632		11.0245	0.491089
11.3536	0.239342		11.3536	0.476718
11.6827	0.223997		11.6827	0.464811
12.0118	0.209798		12.0118	0.455714
12.3409	0.195845		12.3409	0.445628
12.67	0.183988		12.67	0.437633
12.999	0.173161		12.999	0.431053
13.3281	0.162498		13.3281	0.426914
13.6572	0.153597		13.6572	0.423527
13.9863	0.145012		13.9863	0.421345
14.3154	0.137917		14.3154	0.420668
14.6445	0.132227		14.6445	0.420338
14.9736	0.128382		14.9736	0.420518
15.3027	0.123807		15.3027	0.420655
15.6318	0.120573		15.6318	0.419839
15.9609	0.118529		15.9609	0.419111
16.2899	0.116571		16.2899	0.419285

## Sheet: Density plots Cl- (Fig 6)
Distance across box	Cl- number density (0.3 M NaCl)		Distance across box	Cl- number density (1 M NaCl)
0.164545	0.099346		0.213965	0.414673
0.822724	0.0997527		0.641895	0.414499
1.15181	0.100205		1.06982	0.413875
1.4809	0.100204		1.49776	0.413993
1.80999	0.0998739		1.92568	0.413643
2.13908	0.0996514		2.35362	0.41369
2.46817	0.0990251		2.78154	0.413486
2.79726	0.0988185		2.92412	0.413399
3.12635	0.0982324		3.20948	0.413584
3.45544	0.0977192		3.6374	0.41323
3.78453	0.0965285		4.06533	0.41405
4.11362	0.0958945		4.24151	0.414
4.44271	0.0947358		4.49327	0.414285
4.7718	0.0934259		4.9212	0.414776
5.10089	0.092042		5.34912	0.415335
5.42998	0.0909711		5.52351	0.41512
5.75907	0.0896054		5.77705	0.41539
6.08816	0.0880129		5.89452	0.41553
6.41725	0.0862897		6.20499	0.415297
6.74634	0.0848138		6.42083	0.414861
7.07543	0.0837746		6.63292	0.414155
7.40452	0.0826256		7.06084	0.414643
7.73361	0.0817206		7.48877	0.413375
8.0627	0.0812025		7.91671	0.41192
8.39179	0.0804012		8.34464	0.41146
8.72088	0.0792676		8.77256	0.412944
9.37906	0.0785947		9.20049	0.413958
9.70815	0.0788184		9.62842	0.4136
10.0372	0.0792583		10.0564	0.413338
10.3663	0.0798337		10.4843	0.41239
10.6954	0.0804168		10.9122	0.412004
11.0245	0.0811744		11.3401	0.409914
11.3536	0.0822668		11.7681	0.408109
11.6827	0.0836343		11.9231	0.408065
12.0118	0.0850055		12.196	0.408021
12.3409	0.0868059		12.6239	0.40932
12.67	0.088292		13.0519	0.411118
12.999	0.0899435		13.4798	0.411944
13.3281	0.0911035		13.9077	0.413616
13.6572	0.0926223		14.3357	0.414706
13.9863	0.0935824		14.6313	0.414906
14.3154	0.0951213		14.7636	0.415234
14.9736	0.0969964		15.1915	0.415255
15.3027	0.0976045		15.2915	0.415233
15.6318	0.0982803		15.6194	0.415587
16.0009	0.0988737		16	0.414967
